# Supplementary material for: Body Mass Index and Its Influence on Chronic Low Back Pain in the Spanish Population: A Secondary Analysis from the European Health Survey (2020)
Source: Biomedicines. 2023 Aug 2;11(8):2175. doi: 10.3390/biomedicines11082175 (PMC10452522; doi:10.3390/biomedicines11082175)
Supplement: Supplementary file 1 [file biomedicines-11-02175-s001.zip]

Archive with 1 entries (1 files):
- biomedicines-2505061-supplementary.pdf
